# Supplementary material for: Spatial and topical imbalances in biodiversity research
Source: PLoS One. 2018 Jul 5;13(7):e0199327. doi: 10.1371/journal.pone.0199327 (PMC6033392; doi:10.1371/journal.pone.0199327)
Supplement: S1 Table — (XLSX) [file pone.0199327.s005.xlsx]

## Sheet: Level
Online Resource
Spatial and Topical Imbalances in Biodiversity Research
Table S1: Search terms for automatic search through publications - level
Level
Genetic diversity	species diversity	Ecosystem diversity	Phylogenetic diversity
gene	species	ecosystem	Phylogenetic
genetic diversity	species diversity
genome	species richness
DNA	species evenness
genus	species-diversity
RAPD	species abundance
ISSR	endemic species
AFLP	species composition
	species extinction
	species number
	species distribution

## Sheet: Research domain
Table S1: Search terms for automatic search through publications - research domain
Research domain
Marine	Terrestrial	Freshwater
marine	Terrestrial	Freshwater
coralreef	forest	lake
ocean	grassland	river
atlantic	shrubland	stream
pacific	desert	wetland
indian ocean	taiga	floodplain
estuary	savanna	pond
estuarine	mangrove
neritic zone	flora
hydrothermal vent	floristic
cold seep	vegetation
deep-sea	agriculture
sea	landuse
continental shelf	land-use
pelagic	landscape
gulf	tree
intertidal zone	tundra
seamount	meadow
oceanic zone	grass
strait	steppe
ocean bank	flora
kelp forest	floristic
continental slope	woodland
seabed	urban
bay	land
	primate
	soil
	cattle
	plant

## Sheet: Taxonomic Groups
Table S1: Search terms for automatic search through publications - taxonomic groups
Taxonomic groups
Vertebrates					Invertebrates	Plants and algae	Bacteria	fungi	Virus	Parasites
Reptiles	Amphibians	Fish	Mammals	Birds
Snake	salamander	fish	mammal	order and families of birds	bivalves	http://www.itis.gov/ItisDataTools/jsp/hierarchy.jsp	order of bacteria	orders and families of fungi	virus	parasite
Turtle	frog		bat		clam	order, class, divisions	Bacteria	fungi
Crocodile	toad		dolphin	avifauna	octopus	Plant
Lizard	amphibian		pika	aves	squid	tree
Tuatara	caecilian		rodent	bird	calmar	grass
reptile	order of anura (family)		whale	sparrow	gastropod	herb
Testudines	order of caudata (family)		aardvark	duck	slug	fern
tortues	order of gymnophiona (family)		cetacean	geese	snail	flower
terrapin			dugong	screamer	escargot	moss
Tortoise			elephant	swan	tuskshell	hornwort
Crocodilia			hyrax	waterfowl	scaphopodes	algae
Alligator			lagomorph	swift	Order of Mollusca	vegetation
caiman			manatee	hummingbird	Order of Nematoda	flora
gavial			marsupial	gull	Order of Rotifera	floristic
Rhynchocephalia			pangolin	alcid	classes and orders of arthropods	algae
Squamata			propoise	plover	arthopod
			primate	oystercatcher	insect
				stork	spider
			order of class mammalia: http://www.itis.gov/ItisDataTools/jsp/hierarchy.jsp	dove	scorpion
				colombe	mite
				kingfisher	tick
				roller	shrimp
				cuckoo	ostracod
				falcon	springtail
				fowl	silverfish
				loon	beetle
				crane	mosquito
				pelican	vespa
				ibis	ant
				heron	beetle
				flamingo	wasp
				tropicbird	butterfly
				woodpecker	moth
				grebe	flea
				albatros	pulga
				tubinares	thrip
				parrot	grasshopper
				sandgrouse	termites
				owl	earwig
				goatsuckers	mayflies
				nightjar	dragonflies
				ostrich	protura
				emu	millipede
				kiwi	centipede
				thea
				cormoran
				tinamou
				trogon
				penguin
				pigeon
